# Supplementary material for: Discovery of Antibodies Against Endemic Coronaviruses with NGS-Based Human Fab Phage Display Platform
Source: Antibodies (Basel). 2025 Mar 27;14(2):28. doi: 10.3390/antib14020028 (PMC12015876; doi:10.3390/antib14020028)
Supplement: Supplementary file 1 [file antibodies-14-00028-s001.zip]

Archive with 1 entries (1 files):
- antibodies-3515817-supplementary.pdf
